# Supplementary material for: Surgical versus percutaneous isolated pelvic perfusion (IPP) for advanced melanoma: comparison in terms of melphalan pharmacokinetic pelvic bio-availability
Source: BMC Res Notes. 2017 Aug 15;10:411. doi: 10.1186/s13104-017-2738-y (PMC5558752; doi:10.1186/s13104-017-2738-y)
Supplement: Supplementary file 1 — Additional file 1. All data detected are in additional file. [file 13104_2017_2738_MOESM1_ESM.xlsx]

## Sheet: General
subj	Type	Cmax	Cmax1_Cmax2	AUC1_AUC2	Cmax_0_80	AUC_0_80	t1_2	MRT	Vd	CL	TIME_op	Recovery	pa	pi	flux	T_esophagous	T_rectum	PH	PO2
1	Surgical	8.8	8.38	11.6	2	72.2	14	37.8	7.9	14.8	125.97	10	-34.7	111.5	112.5	36.76	38.39	7.37	27.15
2	Surgical	10.7	9.06	9.9	2.8	90.4	14.3	36.3	6.5	11.4	113.65	12	-8.4	92.4	84.5	36.16	36.78	7.4	29.64
3	Surgical	8.8	7.85	7.2	2.5	84.7	11.5	34.7	5.7	11.8	132.83	6	-20.4	94.1	111.5	35.96	37.36	7.39	29.41
4	Surgical	7.3	6.23	7.9	2	78.4	13.1	38.2	6.9	13.9	145.83	10	23.8	113.1	137.75	35.52	37.71	7.38	29.67
5	Surgical	6.7	4.62	4.7	2.3	81.9	11.1	34.8	5.7	12.3	144.85	7	-24.8	101.1	120.5	35.22	36.3	7.39	28.56
6	Percutaneous	5.6	5	3.9	2	81.7	15.7	40.7	7.7	13.8	131.55	6	-35.1	109.5	120	36.54	37.8	7.38	28.98
7	Percutaneous	10.3	9.9	7.9	2.3	95.7	13.6	39.3	5.8	11.6	157.23	6	-5.9	90.1	103.5	35.73	37.78	7.39	29.88
8	Percutaneous	7.4	6.6	5	1.8	64.8	16.6	36.6	10.3	15.8	155.71	8	-98	143.1	124.25	36.44	37	7.38	29.67
9	Percutaneous	3.9	3.1	3.98	2	70.3	18.2	41	10.2	15.9	130.22	5	-36.9	119.7	100	36.44	37.01	7.38	29.51
10	Percutaneous	7.8	7.5	9.83	1.9	64	13.4	38.2	8.6	16.9	114.11	5	-160.7	113.7	164.75	35.73	37.54	7.39	29.64

## Sheet: pa_pi_flux DATA
subj	Type	pa_1	pa_2	pa_3	pa_4	pa_5	pa_6	pa_7	pa_8	pa_9	pa_10	pa_11	pa_12	pa_13	pa_14	pa_15	pa_16	pa_17	pa_18	pa_19	pa_20	pa	pi_1	pi_2	pi_3	pi_4	pi_5	pi_6	pi_7	pi_8	pi_9	pi_10	pi_11	pi_12	pi_13	pi_14	pi_15	pi_16	pi_17	pi_18	pi_19	pi_20	pi	flux_1	flux_2	flux_3	flux_4	flux_5	flux_6
1	Percutaneous	-12	-36	-34	-46	-48	-58	-26	-26	-28	-26	-40	-30	-18	-34	-34	-36	-40	-38	-44	-48	-35.1	46	98	136	132	132	144	102	112	110	108	108	98	100	100	98	102	108	104	110	142	109.5	80	100	150	150	140	150
2	Percutaneous	18	2	-10	8	0	2	4	-2	-2	-22	-28	-6	-10	-12	-8	-10	-10	-10	-12	-10	-5.9	52	90	100	86	86	88	86	96	94	104	104	88	88	92	90	90	90	92	92	94	90.1	60	100	110	100	100	100
3	Percutaneous	-168	-6	-4	2	-202	-272	-272	-22	-46	-56	-64	-78	-86	-82	-94	-126	26	-180	-104	-126	-98	130	76	72	72	114	100	102	108	120	116	122	128	134	140	142	148	142	322	286	288	143.1	120	45	45	45	90	100
4	Percutaneous	-46	-30	-30	-22	-24	-22	-22	-44	-36	-36	-34	-36	-42	-38	-40	-42	-70	-42	-40	-42	-36.9	66	72	142	154	162	160	156	142	140	144	156	110	98	92	92	98	108	94	92	116	119.7	100	100	100	100	100	100
5	Percutaneous	70	56	52	-86	-68	-100	-258	-396	2	-378	-346	2	-182	-234	-252	-216	-208	-208	-232	-232	-160.7	66	74	74	126	22	42	108	146	156	256	148	136	90	112	112	130	116	114	124	122	113.7	45	0	0	30	30	150
6	Surgical	-28	-8	-8	-6	26	-18	-16	-44	-36	-40	-44	-52	-44	-52	-44	-52	-52	-54	-56	-66	-34.7	84	100	94	94	98	96	70	104	110	110	112	116	114	120	120	118	122	162	120	166	111.5	110	110	110	110	110	110
7	Surgical	10	2	-2	6	6	2	-2	-30	-14	0	6	6	6	-22	-24	-24	-24	-24	-24	-22	-8.4	76	76	82	82	84	84	82	98	96	94	68	68	68	110	112	112	114	114	112	116	92.4	90	110	80	80	80	80
8	Surgical	-38	-16	-4	-2	-24	-26	-24	-22	-36	-22	-22	-22	-22	-22	-20	-22	-22	-26	-24	8	-20.4	70	72	94	94	86	88	98	102	100	88	90	92	92	92	92	94	96	94	128	120	94.1	110	120	120	120	120	120
9	Surgical	40	78	78	46	64	68	68	76	76	76	72	74	80	82	82	-64	-196	-134	-62	-128	23.8	102	68	68	66	48	48	48	60	60	60	60	60	58	38	104	248	272	238	284	272	113.1	300	20	20	0	20	20
10	Surgical	-18	14	18	-18	-18	-26	-36	-34	-36	-40	-42	-44	-44	-44	-46	-44	-48	14	6	-10	-24.8	68	106	84	80	88	88	92	98	102	106	106	108	108	104	106	100	124	118	116	120	101.1	110	110	110	110	110	110
[truncated: 15 more columns]
